# Supplementary material for: Osteogenic and Anti-Inflammatory Effects of Strontium-Loaded Polydopamine on Micro-Arc Oxidized Titanium Surfaces
Source: J Funct Biomater. 2026 Apr 7;17(4):181. doi: 10.3390/jfb17040181 (PMC13118214; doi:10.3390/jfb17040181)
Supplement: Supplementary file 1 [file jfb-17-00181-s001.zip]

Archive with 1 entries (1 files):
- jfb-4191875-supplementary.pdf
